# Supplementary material for: Multicenter Study on Communication, Language and Speech in Italian Children with Cerebral Palsy—Survey, Assessement Protocols and Proposal for a Classification System
Source: Children (Basel). 2026 Apr 23;13(5):586. doi: 10.3390/children13050586 (PMC13204128; doi:10.3390/children13050586)
Supplement: Supplementary file 1 [file children-13-00586-s001.zip]

Archive with 1 entries (1 files):
- children-4228340-supplementary.pdf
